# Supplementary material for: Exosomal Carboxypeptidase E (CPE) and CPE-shRNA-Loaded Exosomes Regulate Metastatic Phenotype of Tumor Cells
Source: Int J Mol Sci. 2022 Mar 14;23(6):3113. doi: 10.3390/ijms23063113 (PMC8953963; doi:10.3390/ijms23063113)
Supplement: Supplementary file 1 [file ijms-23-03113-s001.zip]

Archive with 2 entries (2 files):
- IJMS full gel blots- with edges, 11-23-21.pdf
- IJMS Suppl File- revised round 2 final, 02-10-22.pdf
